# Supplementary material for: Stabilizing Highly Active Ru Sites by Electron Reservoir in Acidic Oxygen Evolution
Source: Molecules. 2024 Feb 8;29(4):785. doi: 10.3390/molecules29040785 (PMC10892467; doi:10.3390/molecules29040785)
Supplement: Supplementary file 1 [file molecules-29-00785-s001.zip]

Archive with 1 entries (1 files):
- molecules-2850245-supplementary.pdf
